# Supplementary material for: Hierarchical Reinforcement Learning for Quadrupedal Robots: Efficient Object Manipulation in Constrained Environments
Source: Sensors (Basel). 2025 Mar 4;25(5):1565. doi: 10.3390/s25051565 (PMC11902496; doi:10.3390/s25051565)
Supplement: Supplementary file 1 [file sensors-25-01565-s001.zip]

Archive with 1 entries (1 files):
- sensors-3445667-supplementary.mp4
